# Supplementary material for: MiR-200c-3p Modulates Cisplatin Resistance in Biliary Tract Cancer by ZEB1-Independent Mechanisms
Source: Cancers (Basel). 2021 Aug 8;13(16):3996. doi: 10.3390/cancers13163996 (PMC8392278; doi:10.3390/cancers13163996)
Supplement: Supplementary file 1 [file cancers-13-03996-s001.zip]

Archive with 1 entries (1 files):
- cancers-1318227-supplementary.pdf
